# Supplementary material for: Reduction of N-Acetylglucosaminyltransferase-I Activity Promotes Neuroblastoma Invasiveness and EGF-Stimulated Proliferation In Vitro
Source: Int J Transl Med (Basel). Author manuscript; Available in PMC 2024 Dec 31. (PMC11687401; doi:10.3390/ijtm4030035)
Supplement: supplementary material [file NIHMS2040161-supplement-supplementary_material.zip]

Archive with 1 entries (1 files):
- supplementary material 240611.pptx
